# Supplementary material for: Association Between Gout and Injury Risk: A National Retrospective Cohort Study
Source: Int J Environ Res Public Health. 2020 May 23;17(10):3679. doi: 10.3390/ijerph17103679 (PMC7277708; doi:10.3390/ijerph17103679)
Supplement: Supplementary file 1 [file ijerph-17-03679-s001.zip]

Archive with 5 entries (4 files):
- Supplement Figure S2.docx
- __MACOSX/
- __MACOSX/._Supplement Figure S2.docx
- Supplement Figure S1.docx
- __MACOSX/._Supplement Figure S1.docx
